# Supplementary material for: A Spectroscopic Investigation of Eu3+ Incorporation in LnPO4 (Ln = Tb, Gd1-xLux, X = 0.3, 0.5, 0.7, 1) Ceramics
Source: Front Chem. 2019 Feb 22;7:94. doi: 10.3389/fchem.2019.00094 (PMC6395394; doi:10.3389/fchem.2019.00094)
Supplement: Supplementary file 2 [file Data_Sheet_2.zip]

Archive with 2 entries (2 files):
- TbPO4_Anhydrite.cif
- TbPO4_Xenotime.cif
