# Supplementary material for: A Spectroscopic Investigation of Eu3+ Incorporation in LnPO4 (Ln = Tb, Gd1-xLux, X = 0.3, 0.5, 0.7, 1) Ceramics
Source: Front Chem. 2019 Feb 22;7:94. doi: 10.3389/fchem.2019.00094 (PMC6395394; doi:10.3389/fchem.2019.00094)
Supplement: Supplementary file 2 [file Data_Sheet_2.zip › TbPO4_Anhydrite.cif]

data_global
_publ_requested_journal          ''
_publ_contact_author_name        'Nina Huittinen'
_publ_contact_author_address     
;Helmholtz-Zentrum Dresden-Rossendorf e.V.
Institute of Resource Ecology
;
_publ_contact_author_email       n.huittinen@hzdr.de
_publ_contact_author_phone       '+49 351 260 2148'
_publ_contact_author_fax         '+49 351 260 13233'
_publ_section_title
;A spectroscopic investigation of Eu3+ incorporation in
LnPO4 (Ln = Tb, Gd1-xLux, x = 0.3, 0.5, 0.7, 1) ceramics
;
loop_
_publ_author_name
_publ_author_address
'Loesch, H'
;Helmholtz-Zentrum Dresden-Rossendorf e.V.
Institute of Resource Ecology
Bautzner Landstrasse 400
01328 Dresden
Germany
;
'Hirsch, A'
;Institute of Crystallography
RWTH Aachen University
Jaegerstrasse 17-19
52066 Aachen
Germany
;
'Holthausen, J'
;Forschungszentrum Juelich GmbH
Insitute for Energy and Climate Research
Nuclear Waste Management and Reactor Safety (IEK-6)
52425 Juelich
Germany
;
'Peters, L'
;Institute of Crystallography
RWTH Aachen University
Jaegerstrasse 17-19
52066 Aachen
Germany
;
'Xiao, B'
;Helmholtz-Zentrum Dresden-Rossendorf e.V.
Institute of Resource Ecology
Bautzner Landstrasse 400
01328 Dresden
Germany
;
'Neumeier, S'
;Forschungszentrum Juelich GmbH
Insitute for Energy and Climate Research
Nuclear Waste Management and Reactor Safety (IEK-6)
52425 Juelich
Germany
;
'Schmidt, M'
;Helmholtz-Zentrum Dresden-Rossendorf e.V.
Institute of Resource Ecology
Bautzner Landstrasse 400
01328 Dresden
Germany
;
'Huittinen, N'
;Helmholtz-Zentrum Dresden-Rossendorf e.V.
Institute of Resource Ecology
Bautzner Landstrasse 400
01328 Dresden
Germany
;
_chemical_name_mineral           'Anhydrite-(TbPO4)'
loop_
_cell_length_a 6.9336(2)
_cell_length_b 6.9475(2)
_cell_length_c 6.15083(16)
_cell_angle_alpha 90
_cell_angle_beta 90
_cell_angle_gamma 90
_cell_volume 296.292(16)
_symmetry_space_group_name_H-M 'B m m b'
loop_
	_symmetry_equiv_pos_as_xyz
	 'x, y, z '
	 '-x, -y+1/2, z '
	 '-x, y, z '
	 '-x, y+1/2, -z '
	 'x, -y, -z '
	 'x, -y+1/2, z '
	 '-x, -y, -z '
	 'x, y+1/2, -z '
	 'x+1/2, y, z+1/2 '
	 '-x+1/2, -y+1/2, z+1/2 '
	 '-x+1/2, y, z+1/2 '
	 '-x+1/2, y+1/2, -z+1/2 '
	 'x+1/2, -y, -z+1/2 '
	 'x+1/2, -y+1/2, z+1/2 '
	 '-x+1/2, -y, -z+1/2 '
	 'x+1/2, y+1/2, -z+1/2 '
loop_
_atom_site_label
_atom_site_type_symbol
_atom_site_symmetry_multiplicity
_atom_site_fract_x
_atom_site_fract_y
_atom_site_fract_z
_atom_site_occupancy
_atom_site_B_iso_or_equiv
Tb1 Tb   4 0 0.25 0.3594(3) 1 0.5
P1 P   4 0 0.25 0.8598(18) 1 0.5
O1 O   8 0.816(2) 0.25 0.0000(11) 1 0.5
O2 O   8 0 0.9190(16) 0.3007(13) 1 0.5
_chemical_name_systematic        
'Terbium Orthophosphate'
_chemical_name_common            Terbiumphosphate
_chemical_formula_moiety         O4 P Tb
_chemical_formula_sum            'O4 P Tb'
_exptl_crystal_recrystallization_method 'hydrothermal'
_exptl_crystal_description       lamellae
_exptl_crystal_colour            colourless
_symmetry_cell_setting           orthorhombic
_symmetry_int_tables_number      63
_diffrn_radiation_probe          x-ray
_diffrn_radiation_type           'Cu K\a'
_diffrn_radiation_wavelength     
;1.540598,
1.544426
;
_diffrn_source                   'sealed X-ray tube'
_diffrn_source_type              'PANanlytical X'Pert Pro'
